# Supplementary material for: Allergen-induced NLRP3/caspase1/IL-18 signaling initiate eosinophilic esophagitis and respective inhibitors protect disease pathogenesis
Source: Commun Biol. 2023 Jul 31;6:763. doi: 10.1038/s42003-023-05130-4 (PMC10390481; doi:10.1038/s42003-023-05130-4)
Supplement: Supplementary file 3 — Supplementary Data [file 42003_2023_5130_MOESM3_ESM.xlsx]

## Sheet: IHC quantification data
MBP	40X	Area [µm²]	no of cells	Cells/mm2			TGFbeta	40X	Area [µm²]	no of cells	Cells/mm2			Ki67	40X	Area [µm²]	no of cells	Cells/mm2			Collagen	40X	Area [µm²]
	WT Saline 1	1444210	7	4.84694				WT Saline 1	1440852	4	2.77614				WT Saline 1	1448480	17	11.7364				WT Saline 1	1624.42
	2	1439328	9	6.25292				2	1440852	6	4.1642				2	1448480	28	19.3306				2	1534.42
	3	1447680	8	5.52608				3	1440852	5	3.47017				3	1448480	26	17.9499				3	1604.42
	4	1434837	14	9.75721				4	1440852	4	2.77614				4	1448480	25	17.2595				4	2584.42
	5	1447680	3	2.07228				5	1440852	4	2.77614				5	1448480	19	13.1172				5	1589.23
	6	1447680	7	4.83532				6	1440852	3	2.0821				6	1448480	25	17.2595				6	1683.24
	7	1434837	9	6.27249				7	1440852	7	4.85824				7	1448480	27	18.6402				A.fumigatus 1	5048.39
	8	1434837	13	9.06026				8	1440852	6	4.1642				8	1448480	22	15.1883				2	5118.39
	A.fumigatus 1	1443858	33	22.8554				A.fumigatus 1	1443852	11	7.61851				A.fumigatus 1	1446480	74	51.1587				3	5248.39
	2	1443858	38	26.3184				2	1440852	13	9.02244				2	1446480	77	53.2327				4	5148.39
	3	1443858	41	28.3961				3	1440852	18	12.4926				3	1446480	81	55.998				5	5214.36
	4	1443858	28	19.3925				4	1440852	9	6.2463				4	1446480	70	48.3933				6	5110.26
	5	1443858	37	25.6258				5	1440852	9	6.2463				5	1446480	68	47.0107				7	4868.25
	6	1443858	47	32.5517				6	1440852	15	10.4105				6	1446480	73	50.4673				8	5317.23
	7	1443858	39	27.011				7	1440852	12	8.32841				7	1446480	82	56.6893				IL-18 KO saline 1	1079.15
	8	1443858	48	33.2443				8	1440852	14	9.71647				8	1446480	80	55.3067				2	1679.15
	GM-CSF KO saline 1	1439328	11	7.64246				GM-CSF KO saline 1	1440852	5	3.47017				GM-CSF KO saline 1	1448280	19	13.119				3	1519.15
	2	1439328	9	6.25292				2	1440852	4	2.77614				2	1448280	15	10.3571				4	1109.15
	3	1439328	7	4.86338				3	1440852	6	4.1642				3	1448280	16	11.0476				5	1082.2
	4	1439328	9	6.25292				4	1440852	5	3.47017				4	1448280	20	13.8095				6	1178.25
	5	1439328	13	9.03199				5	1440852	5	3.47017				5	1448280	18	12.4285				IL-18 KO Asp 1	2608.24
	6	1439328	11	7.64246				6	1440852	7	4.85824				6	1448280	22	15.1904				2	2698.24
	7	1439328	9	6.25292				7	1440852	7	4.85824				7	1448280	17	11.7381				3	2728.24
	8	1439328	9	6.25292				8	1440852	6	4.1642				8	1448280	19	13.119				4	2663.24
	GM-CSF KO Asp 1	1432254	23	16.0586				GM-CSF KO Asp 1	1440852	9	6.2463				GM-CSF KO Asp 1	1448480	45	31.067				5	1712.25
	2	1432254	31	21.6442				2	1440852	11	7.63437				2	1448480	33	22.7825				6	2047.25
	3	1432254	28	19.5496				3	1440852	8	5.55227				3	1448480	35	24.1633				7	2531.25
	4	1432254	28	19.5496				4	1440852	10	6.94034				4	1448480	31	21.4017				8	2347.25
	5	1432254	31	21.6442				5	1440852	13	9.02244				5	1448480	28	19.3306
	6	1432254	33	23.0406				6	1440852	11	7.63437				6	1448480	41	28.3055
	7	1432254	29	20.2478				7	1440852	9	6.2463				7	1448480	33	22.7825
	8	1432254	37	25.8334				8	1440852	15	10.4105				8	1448480	29	20.021
	IL-18 KO saline 1	1440720	10	6.94097				IL-18 KO saline 1	1318852	7	5.30765				IL-18 KO saline 1	1458160	19	13.0301
	2	1440720	7	4.85868				2	1318852	5	3.79118				2	1458160	15	10.2869
	3	1440720	6	4.16458				3	1318852	6	4.54941				3	1458160	12	8.22955
	4	1440720	8	5.55278				4	1318852	3	2.27471				4	1458160	16	10.9727
	5	1440720	11	7.63507				5	1318852	6	4.54941				5	1458160	21	14.4017
	6	1440720	8	5.55278				6	1318852	5	3.79118				6	1458160	13	8.91535
	7	1440720	6	4.16458				IL-18 KO Asp 1	1358251	10	7.36241				IL-18 KO Asp 1	1488160	38	25.5349
	8	1440720	9	6.24688				2	1358251	11	8.09865				2	1488160	33	22.175
	IL-18 KO Asp 1	1445600	8	5.53403				3	1358251	9	6.62617				3	1488160	29	19.4872
	2	1445600	9	6.22579				4	1399251	10	7.14668				4	1488160	36	24.1909
	3	1445600	15	10.3763				5	1358251	13	9.57113				5	1488160	47	31.5826
	4	1445600	11	7.6093				6	1358251	8	5.88993				6	1488160	39	26.2069
	5	1445600	9	6.22579
	6	1445600	7	4.84228
	7	1445600	12	8.30105
	8	1445600	15	10.3763
MBP	40X	Area [µm²]	no of cells	Cells/mm2			TGFbeta	40X	Area [µm²]	no of cells	Cells/mm2			Ki67	40X	Area [µm²]	no of cells	Cells/mm2			Collagen
	WT Saline 1	1604210	3	1.87008				WT Saline 1	1430110	4	2.79699			WT Saline 1	1414738	7	4.94791				40X	Area [µm²]	40X	Area [µm²]
	2	1604210	4	2.49344				2	1430110	4	2.79699			2	1414738	6	4.24107				WT Saline 1	1032.05	IL-18 Nab 1	1012.85
	3	1604210	2	1.24672				3	1430110	3	2.09774			3	1414738	7	4.94791				2	1093.32	2	1049.07
	4	1604210	2	1.24672				4	1430110	2	1.39849			4	1414738	7	4.94791				3	1087.86	3	1005.93
	5	1604210	2	1.24672				5	1430110	3	2.09774			5	1414738	6	4.24107				4	1065.13	4	1008.99
	6	1604210	3	1.87008				6	1430110	2	1.39849			6	1414738	5	3.53422				5	1034.04	5	1028.86
	A.fumigatus 1	1420213	43	30.2771				A.fumigatus 1	1440118	27	18.7485			A.fumigatus 1	1421018	52	36.5935				6	1051	6	1065
	2	1420213	42	29.573				2	1440118	30	20.8316			2	1421018	49	34.4823				WT Asp 1	7320.11	IL-18 Nab+ Asp 1	3802.26
	3	1420213	45	31.6854				3	1440118	27	18.7485			3	1421018	56	39.4084				2	7226.19	2	3826.64
	4	1420213	40	28.1648				4	1440118	27	18.7485			4	1421018	48	33.7786				3	7362.22	3	3923.98
	5	1420213	46	32.3895				5	1440118	25	17.3597			5	1421018	49	34.4823				4	7646.21	4	3970.26
	6	1420213	47	33.0936				6	1440118	28	19.4429			6	1421018	54	38.0009				5	7502.8	5	3827.26
	IL-18 Nab 1	1403318	2	1.42519				IL-18 Nab 1	1449018	3	2.07037			IL-18 Nab 1	1409318	8	5.6765				6	7325	6	3246
	2	1403318	3	2.13779				2	1449018	4	2.76049			2	1409318	7	4.96694				7	7201	7	3456
	3	1403318	3	2.13779				3	1449018	3	2.07037			3	1409318	7	4.96694
	4	1403318	1	0.712597				4	1449018	4	2.76049			4	1409318	9	6.38607
	5	1403318	2	1.42519				5	1449018	2	1.38025			5	1409318	8	5.6765
	6	1403318	2	1.42519				6	1449018	3	2.07037			6	1409318	7	4.96694
	IL-18 Nab+ Asp 1	1419138	15	10.5698				IL-18 Nab+ Asp 1	1454485	15	10.3129			IL-18 Nab+ Asp 1	1399738	20	14.2884
	2	1419138	17	11.9791				2	1454485	17	11.688			2	1399738	24	17.1461
	3	1419138	18	12.6838				3	1454485	17	11.688			3	1399738	21	15.0028
	4	1419138	18	12.6838				4	1454485	18	12.3755			4	1399738	24	17.1461
	5	1419138	17	11.9791				5	1454485	17	11.688			5	1399738	23	16.4316
	6	1419138	18	12.6838				6	1454485	18	12.3755			6	1399738	23	16.4316
MBP	40X	Area [µm²]	no of cells	Cells/mm2			TGFbeta	40X	Area [µm²]	no of cells	Cells/mm2			Ki67	40X	Area [µm²]	no of cells	Cells/mm2
	WT Saline 1	708582	3	4.23381				WT Saline 1	1410712	3	2.12659				WT Saline 1	720102	6	8.33215
	2	708582	2	2.82254				2	1410712	4	2.83545				2	754102	6	7.95648
	3	708582	3	4.23381				3	1410712	2	1.41772				3	720102	5	6.94346
	4	708582	2	2.82254				4	1410712	4	2.83545				4	720102	7	9.72085
	5	708582	1	1.41127				5	1410712	2	1.41772				5	720102	4	5.55477
	6	708582	2	2.82254				6	1410712	4	2.83545				6	720102	5	6.94346
	7	708582	3	4.23381				7	1410712	6	4.25317				7	720102	3	4.16608
	8	708582	2	2.82254				8	1410712	4	2.83545				8	720102	2	2.77738
	A.fumigatus 1	898693	39	43.3964				A.fumigatus 1	1402310	68	48.4914				A.fumigatus 1	731584	43	58.7766
	2	898693	44	48.96				2	1412310	74	52.3964				2	731584	31	42.3738
	3	898693	37	41.1709				3	1412310	64	45.3158				3	731584	33	45.1076
	4	898693	48	53.4109				4	1412310	75	53.1045				4	731584	39	53.309
	5	898693	46	51.1854				5	1412310	68	48.1481				5	731584	36	49.2083
	6	898693	38	42.2836				6	1412310	59	41.7755				6	731584	45	61.5104
	7	898693	51	56.7491				7	1412310	75	53.1045				7	731584	39	53.309
	8	898693	47	52.2982				8	1412310	73	51.6884				8	731584	38	51.9421
	MCC950	694943	3	4.3169				MCC950	1418702	5	3.52435				MCC950	700210	3	4.28443
	2	694943	2	2.87793				2	1418702	4	2.81948				2	700210	4	5.71257
	3	694943	3	4.3169				3	1418702	6	4.22922				3	700210	3	4.28443
	4	694943	3	4.3169				4	1418702	6	4.22922				4	700210	3	4.28443
	5	694943	1	1.43897				5	1418702	2	1.40974				5	700210	5	7.14071
	6	694943	3	4.3169				6	1418702	5	3.52435				6	700210	3	4.28443
	MCC950+ Asp	775433	6	7.73761				MCC950+ Asp	1423212	25	17.5659				MCC950+ Asp	770473	13	16.8728
	2	775433	4	5.15841				2	1423212	22	15.458				2	770473	12	15.5748
	3	775433	8	10.3168				3	1423212	15	10.5395				3	770473	14	18.1707
	4	775433	4	5.15841				4	1423212	22	15.458				4	770473	12	15.5748
	5	775433	6	7.73761				5	1423212	25	17.5659				5	770473	13	16.8728
	6	775433	5	6.44801				6	1423212	23	16.1606				6	770473	20	25.9581
	7	775433	5	6.44801				7	1423212	23	16.1606				7	770473	13	16.8728
	8	775433	6	7.73761				8	1423212	25	17.5659				8	770473	13	16.8728
	BHB1	619097	2	3.23051				BHB1	1400892	6	4.28299				BHB1	610017	2	3.2786
	2	619097	1	1.61526				2	1400892	2	1.42766				2	610017	2	3.2786
	3	619097	2	3.23051				3	1400892	5	3.56915				3	610017	2	3.2786
	4	619097	2	3.23051				4	1400892	6	4.28299				4	610017	2	3.2786
	5	619097	1	1.61526				5	1400892	2	1.42766				5	610017	1	1.6393
	6	619097	3	4.84577				6	1400892	7	4.99682				6	610017	3	4.9179
	BHB+Asp 1	670813	3	4.47219				BHB+Asp 1	1441312	21	14.5701				BHB+Asp 1	665083	11	16.5393
	2	670813	3	4.47219				2	1441312	25	17.3453				2	665083	16	24.0571
	3	670813	2	2.98146				3	1441312	18	12.4886				3	665083	12	18.0429
	4	670813	1	1.49073				4	1441312	22	15.2639				4	665083	12	18.0429
	5	670813	2	2.98146				5	1441312	26	18.0391				5	665083	13	19.5464
	6	670813	3	4.47219				6	1441312	21	14.5701				6	665083	18	27.0643
	7	670813	2	2.98146				7	1441312	18	12.4886				7	665083	10	15.0357
	8	670813	2	2.98146				8	1441312	16	11.101				8	665083	12	18.0429
	VX-765-1	620017	1	1.61286											VX-765-1	611057	1	1.63651
	VX-765-2	620017	1	1.61286											VX-765-2	611057	3	4.90953
	VX-765-3	620017	2	3.22572											VX-765-3	611057	2	3.27302
	VX-765-4	620017	1	1.61286											VX-765-4	611057	3	4.90953
	VX-765-5	620017	2	3.22572											VX-765-5	611057	3	4.90953
	VX-765-6	620017	1	1.61286											VX-765-6	611057	2	3.27302
	Asp+ VX-765-1	653583	3	4.59008											Asp+ VX-765-1	642473	5	7.78243
	Asp+ VX-765-2	653583	4	6.12011											Asp+ VX-765-2	642473	5	7.78243
	Asp+ VX-765-3	653583	3	4.59008											Asp+ VX-765-3	642473	6	9.33891
	Asp+ VX-765-4	653583	5	7.65014											Asp+ VX-765-4	642473	4	6.22594
	Asp+ VX-765-5	653583	4	6.12011											Asp+ VX-765-5	642473	6	9.33891
	Asp+ VX-765-6	653583	2	3.06006											Asp+ VX-765-6	642473	5	7.78243
MBP	40X	Area [µm²]	no of cells	Cells/mm2		Ki-67	40X	Area [µm²]	no of cells	Cells/mm2
	Corn Saline-1	770133	4	5.19391			Corn Saline-1	780245	5	6.40824
	Corn Saline-2	770133	8	10.3878			Corn Saline-2	780245	8	10.2532
	Corn Saline-3	770133	4	5.19391			Corn Saline-3	780245	4	5.12659
	Corn Saline-4	770133	6	7.79086			Corn Saline-4	780245	6	7.68989
	Corn Saline-5	770133	4	5.19391			Corn Saline-5	780245	4	5.12659
	Corn Saline-6	770133	5	6.49239			Corn Saline-6	780245	5	6.40824
	Corn-1	790081	41	51.8934			Corn-1	798247	51	63.89
	Corn-2	790081	38	48.0963			Corn-2	798247	47	58.879
	Corn-3	790081	45	56.9562			Corn-3	798247	38	47.6043
	Corn-4	790081	40	50.6277			Corn-4	798247	49	61.3845
	Corn-5	790081	47	59.4876			Corn-5	798247	47	58.879
	Corn-6	790081	43	54.4248			Corn-6	798247	53	66.3955
	Corn+MCC950-1	773713	10	12.9247			Corn+MCC950-1	772538	11	14.2388
	Corn+MCC950-2	773713	13	16.8021			Corn+MCC950-2	772538	13	16.8277
	Corn+MCC950-3	773713	15	19.387			Corn+MCC950-3	772538	15	19.4165
	Corn+MCC950-4	773713	10	12.9247			Corn+MCC950-4	772538	10	12.9443
	Corn+MCC950-5	773713	9	11.6322			Corn+MCC950-5	772538	16	20.711
	Corn+MCC950-6	773713	11	14.2172			Corn+MCC950-6	772538	11	14.2388
MBP	40X	Area [µm²]	no of cells	Cells/mm2			Ki-67	40X	Area [µm²]	no of cells	Cells/mm2			Collagen
	Gata saline-1	1358120	3	2.20894				Gata saline-1	1438120	4	2.78141			40X	Area [µm²]
	Gata saline-2	1370010	4	2.91969				Gata saline-2	1438120	4	2.78141			Gata rIL-18-1	1346
	Gata saline-3	1358120	4	2.94525				Gata saline-3	1438120	5	3.47676			Gata rIL-18-2	1245
	Gata saline-4	1358120	6	4.41787				Gata saline-4	1438120	6	4.17211			Gata rIL-18-3	1135
	Gata saline-5	1358120	4	2.94525				Gata saline-5	1438120	5	3.47676			Gata rIL-18-4	1201
	Gata saline-6	1358120	3	2.20894				Gata saline-6	1438120	3	2.08606			Gata rIL-18-5	1356
	Gata rIL-18-1	1450261	70	48.2672				Gata rIL-18-1	1440211	34	23.6077			Gata rIL-18-6	1289
	Gata rIL-18-2	1450261	49	33.787				Gata rIL-18-2	1440211	39	27.0794			Gata rIL-18-1
	Gata rIL-18-3	1450261	65	44.8195				Gata rIL-18-3	1440211	33	22.9133			Gata rIL-18-2	3675
	Gata rIL-18-4	1450261	75	51.7148				Gata rIL-18-4	1440211	41	28.4681			Gata rIL-18-3	3541
	Gata rIL-18-5	1450261	58	39.9928				Gata rIL-18-5	1440211	30	20.8303			Gata rIL-18-4	3365
	Gata rIL-18-6	1450261	77	53.0939				Gata rIL-18-6	1440211	34	23.6077			Gata rIL-18-5	3491
	Gata rIL-18-7	1450261	55	37.9242				Gata rIL-18-7	1440211	35	24.302			Gata rIL-18-6	3504
	Gata rIL-18-8	1450261	60	41.3719				Gata rIL-18-8	1440211	31	21.5246			Gata rIL-18-7	3305
	CD2-IL-5 saline-1	1431450	18	12.5747										Gata rIL-18-8	3126
	CD2-IL-5 saline-2	1431450	25	17.4648										Gata rIL-18-9	3211
	CD2-IL-5 saline-3	1431450	16	11.1775
	CD2-IL-5 saline-4	1431450	12	8.38311
	CD2-IL-5 saline-5	1431450	22	15.369
	CD2-IL-5 saline-6	1431450	18	12.5747
	CD2-IL-5 +rIL-18-1	1443268	60	41.5723
	CD2-IL-5 +rIL-18-2	1443268	52	36.0293
	CD2-IL-5 +rIL-18-3	1443268	70	48.501
	CD2-IL-5 +rIL-18-4	1443268	57	39.4937
	CD2-IL-5 +rIL-18-5	1443268	73	50.5797
	CD2-IL-5 +rIL-18-6	1443268	63	43.6509
EPX (Human)	40X	Area [µm²]	no of cells	Cells/mm2
	NO EoE-1	1425105	11	7.71873
	NO EoE-2	1425105	12	8.42043
	NO EoE-3	1425105	2	1.40341
	NO EoE-4	1425105	13	9.12213
	NO EoE-5	1425105	9	6.31532
	NO EoE-6	1425105	12	8.42043
	NO EoE-7	1425105	9	6.31532
	NO EoE-8	1425105	8	5.61362
	EoE-1	715730	65	90.8164	91.36
	EoE-2	715730	63	88.022	88
	EoE-3	715730	69	96.4051	95.25
	EoE-4	715730	73	101.994	101
	EoE-5	715730	70	97.8022	98.21
	EoE-6	715730	79	110.377	110.28
	EoE-7	715730	66	92.2135	93.06
	EoE-8	715730	58	81.0361	81.2
	EoE-9	715730	55	76.8446	77
	EoE-10	715730	48	67.0644	67
	EoE-11	715730	44	61.4757	61
	EoE-12	715730	66	92.2135	92
	EoE-13	715730	61	85.2277	85
	EoE-14	715730	49	68.4616	69
	EoE-15	715730	54	75.4474	75
	EoE-16	715730	52	72.6531	73
	EoE-17	715730	62	86.6248	86
	EoE-18	715730	70	97.8022	97
	EoE-19	715730	61	85.2277	85
	EoE-20	715730	71	99.1994	99
	EoE-21	715730	76	106.185	106
	EoE-22	715730	74	103.391	104
	EoE-23	715730	67	93.6107	93
	EoE-24	715730	57	79.639	80
	EoE-25	715730	51	71.2559	71
	EoE-26	715730	59	82.4333	82

## Sheet: IF quantification data
NLRP3/IL-18 epithelial	40X	Area [µm²]	no of cells	Cells/mm2		NLRP3/F4/80 cells	40X	Area [µm²]	no of cells	Cells/mm2		NLRP3/IL-18 epithelial cells	40X	Area [µm²]	no of cells	Cells/mm2		Caspase-1/IL-18 epithelial cells	40X	Area [µm²]	no of cells	Cells/mm2		NLRP3/IL-18 epithelial cells	40X	Area [µm²]	no of cells	Cells/mm2
WT Saline-1	1	1143670	4	3.49751		WT Saline-1	1	1433640	4	2.7901			WT Saline-1	1187360	3	2.52661			WT Saline-1	767581	2	2.60559			Corn Saline-1	1275843	2	1.56759
WT Saline-2	2	1143670	3	2.62313		WT Saline-2	2	1433640	3	2.09258			WT Saline-2	1127360	4	3.54811			WT Saline-2	767581	1	1.30279			Corn Saline-2	1275843	3	2.35139
WT Saline-3	3	1143670	2	1.74876		WT Saline-3	3	1433640	2	1.39505			WT Saline-3	1127360	2	1.77406			WT Saline-3	767581	1	1.30279			Corn Saline-3	1275843	3	2.35139
WT Saline-4	4	1143670	2	1.74876		WT Saline-4	4	1433640	4	2.7901			WT Saline-4	1127360	4	3.54811			WT Saline-4	767581	2	2.60559			Corn Saline-4	1275843	4	3.13518
WT Saline-5	5	1143670	4	3.49751		WT Saline-5	5	1433640	3	2.09258			WT Saline-5	1127360	3	2.66108			WT Saline-5	767581	1	1.30279			Corn Saline-5	1275843	2	1.56759
WT Saline-6	6	1143670	3	2.62313		WT Saline-6	6	1433640	5	3.48763			WT Saline-6	1127360	4	3.54811			WT Saline-6	767581	2	2.60559			Corn-1	720691	24	33.3014
Wt Asp-1	1	1223650	12	9.80673		Wt Asp-1	1	1224650	13	10.6153			Wt Asp-1	653760	14	21.4146			Wt Asp-1	743871	10	13.4432			Corn-2	720691	21	29.1387
Wt Asp-2	2	1223650	11	8.9895		Wt Asp-2	2	1224650	14	11.4318			Wt Asp-2	653760	12	18.3554			Wt Asp-2	743871	14	18.8205			Corn-3	720691	25	34.6889
Wt Asp-3	3	1223650	12	9.80673		Wt Asp-3	3	1224650	13	10.6153			Wt Asp-3	653760	10	15.2961			Wt Asp-3	743871	12	16.1318			Corn-4	720691	19	26.3636
Wt Asp-4	4	1223650	10	8.17227		Wt Asp-4	4	1224650	10	8.1656			Wt Asp-4	653760	15	22.9442			Wt Asp-4	743871	14	18.8205			Corn-5	720691	22	30.5263
Wt Asp-5	5	1223650	12	9.80673		Wt Asp-5	5	1224650	8	6.53248			Wt Asp-5	653760	11	16.8257			Wt Asp-5	743871	13	17.4761			Corn-6	720691	19	26.3636
Wt Asp-6	6	1223650	9	7.35504		Wt Asp-6	6	1224650	12	9.79872			Wt Asp-6	653760	12	18.3554			Wt Asp-6	743871	12	16.1318			Corn-7	720691	16	22.2009
Wt Asp-7	7	1223650	9	7.35504		Wt Asp-7	7	1224650	12	9.79872			MCC950-1	1126010	2	1.77618			VX-765-1	763280	2	2.62027			Corn-8	720691	18	24.976
GM-CSFKO sal-1	1	1144800	5	4.36758		GM-CSFKO sal-1	1	1400540	2	1.42802			MCC950-2	1126010	4	3.55237			VX-765-2	763280	1	1.31014
GM-CSFKO sal-2	2	1480800	3	2.02593		GM-CSFKO sal-2	2	1400540	3	2.14203			MCC950-3	1126010	2	1.77618			VX-765-3	763280	2	2.62027
GM-CSFKO sal-3	3	1184800	4	3.3761		GM-CSFKO sal-3	3	1400540	2	1.42802			MCC950-4	1126010	4	3.55237			VX-765-4	763280	2	2.62027
GM-CSFKO sal-4	4	1035800	6	5.79262		GM-CSFKO sal-4	4	1400540	4	2.85604			MCC950-5	1126010	1	0.888092			VX-765-5	763280	1	1.31014
GM-CSFKO sal-5	5	992523	5	5.03767		GM-CSFKO sal-5	5	1400540	3	2.14203			MCC950-6	1126010	3	2.66427			VX-765-6	763280	2	2.62027
GM-CSFKO sal-6	6	1144800	4	3.49406		GM-CSFKO sal-6	6	1400540	2	1.42802			MCC950+ Asp-1	629261	5	7.94583			VX-765+ Asp-1	745824	3	4.0224
GM-CSFKO Asp-1	1	1497120	12	8.01539		GM-CSFKO Asp-1	1	1486360	7	4.70949			MCC950+ Asp-2	629261	4	6.35666			VX-765+ Asp-2	745824	3	4.0224
GM-CSFKO Asp-2	2	1497120	17	11.3551		GM-CSFKO Asp-2	2	1486360	10	6.72785			MCC950+ Asp-3	629261	5	7.94583			VX-765+ Asp-3	745824	4	5.3632
GM-CSFKO Asp-3	3	1497120	19	12.691		GM-CSFKO Asp-3	3	1486360	8	5.38228			MCC950+ Asp-4	629261	5	7.94583			VX-765+ Asp-4	745824	3	4.0224
GM-CSFKO Asp-4	4	1497120	15	10.0192		GM-CSFKO Asp-4	4	1486360	11	7.40063			MCC950+ Asp-5	629261	3	4.7675			VX-765+ Asp-5	745824	4	5.3632		NLRP3/F4/80	40X	Area [µm²]	no of cells	Cells/mm2
GM-CSFKO Asp-5	5	1497120	12	8.01539		GM-CSFKO Asp-5	5	1486360	9	6.05506			MCC950+ Asp-6	629261	6	9.53499			VX-765+ Asp-6	745824	2	2.6816			Corn Saline-1	1353206	3	2.21696
GM-CSFKO Asp-6	6	1497120	14	9.35129		GM-CSFKO Asp-6	6	1486360	9	6.05506			BHB-1	1400930	2	1.42762									Corn Saline-2	1353206	2	1.47797
GM-CSFKO Asp-7	7	1497120	19	12.691		GM-CSFKO Asp-7	7	1486360	13	8.7462			BHB-2	1400930	3	2.14143									Corn Saline-3	1353206	4	2.95594
													BHB-3	1400930	2	1.42762									Corn Saline-4	1353206	3	2.21696
													BHB-4	1400930	4	2.85525									Corn Saline-5	1353206	2	1.47797
													BHB-5	1400930	2	1.42762									Corn Saline-6	1353206	3	2.21696
													BHB-6	1490930	4	2.68289									Corn-1	703684	13	18.4742
													BHB+Asp-1	683825	4	5.84945									Corn-2	703684	16	22.7375
													BHB+Asp-2	683825	5	7.31181									Corn-3	703684	11	15.632
													BHB+Asp-3	683825	6	8.77417									Corn-4	703684	12	17.0531
													BHB+Asp-4	683825	5	7.31181									Corn-5	703684	13	18.4742
													BHB+Asp-5	683825	4	5.84945									Corn-6	703684	13	18.4742
													BHB+Asp-6	683825	6	8.77417									Corn-7	703684	13	18.4742
NLRP3 (HUMAN)	40X	Area [µm²]	no of cells	Cells/mm2		IL-18 (HUMAN)	40X	Area [µm²]	no of cells	Cells/mm2		NLRP3 (HUMAN)	40X	Area [µm²]	no of cells	Cells/mm2		Cytokeratin (HUMAN)	40X	Area [µm²]	no of cells	Cells/mm2
	No EoE-1	758901	5	6.58847	6.40973		No EoE-1	670462	4	5.96604			No EoE-1	838901	1	1.19204			No EoE-1	890175	21	23.5909
	No EoE-2	758901	4	5.27078	5.72301		No EoE-2	670462	5	7.45754			No EoE-2	838901	1	1.19204			No EoE-2	890175	16	17.974
	No EoE-3	758901	4	5.27078	5.03628		No EoE-3	670462	3	4.47453			No EoE-3	838901	2	2.38407			No EoE-3	890175	18	20.2207
	No EoE-4	758901	5	6.58847	6.02101		No EoE-4	670462	6	8.94905			No EoE-4	838901	3	3.57611			No EoE-4	890175	22	24.7142
	No EoE-5	758901	5	6.58847	6.70201		No EoE-5	670462	5	7.45754			No EoE-5	838901	1	1.19204			No EoE-5	890175	17	19.0974
	No EoE-6	758901	3	3.95308	4.3561		No EoE-6	670462	2	2.98302			No EoE-6	838901	2	2.38407			No EoE-6	890175	17	19.0974
	EoE-1	626280	18	28.7411	27.4478		EoE-1	633253	12	18.9498			EoE-1	618420	17	27.4894			EoE-1	823785	18	21.8504
	EoE-2	626280	15	23.9509	23.4049		EoE-2	633253	14	22.1081			EoE-2	618420	13	21.0213			EoE-2	823785	15	18.2086
	EoE-3	626280	13	20.7575	20.4263		EoE-3	633253	11	17.3706			EoE-3	618420	12	19.4043			EoE-3	823785	21	25.4921
	EoE-4	626280	14	22.3542	22.0579		EoE-4	633253	14	22.1081			EoE-4	618420	14	22.6383			EoE-4	823785	19	23.0643
	EoE-5	626280	18	28.7411	29.1476		EoE-5	633253	10	15.7915			EoE-5	618420	15	24.2554			EoE-5	823785	17	20.6365
	EoE-6	626280	14	22.3542	22.3547		EoE-6	633253	12	18.9498			EoE-6	618420	11	17.7873			EoE-6	823785	15	18.2086
	EoE-7	626280	16	25.5477	25.365		EoE-7	633253	11	17.3706			EoE-7	618420	13	21.0213			EoE-7	823785	22	26.706
NLRP3 (HUMAN)	40X	Area [µm²]	no of cells	Cells/mm2		Caspase-1 (HUMAN)	40X	Area [µm²]	no of cells	Cells/mm2		NLRP3 (HUMAN)	40X	Area [µm²]	no of cells	Cells/mm2		CD-163(HUMAN)	40X	Area [µm²]	no of cells	Cells/mm2
	No EoE-1	770327	1	1.29815			No EoE-1	644351	2	3.1039			No EoE-1	706738	5	7.07476			No EoE-1	739021	6	8.11885
	No EoE-2	770327	1	1.29815			No EoE-2	644351	1	1.55195			No EoE-2	706738	6	8.48971			No EoE-2	739021	4	5.41257
	No EoE-3	770327	2	2.5963			No EoE-3	644351	2	3.1039			No EoE-3	706738	4	5.65981			No EoE-3	739021	5	6.76571
	No EoE-4	770327	2	2.5963			No EoE-4	644351	1	1.55195			No EoE-4	816738	5	6.12191			No EoE-4	739021	5	6.76571
	No EoE-5	770327	1	1.29815			No EoE-5	644351	2	3.1039			No EoE-5	706738	6	8.48971			No EoE-5	739021	4	5.41257
	No EoE-6	770327	2	2.5963			No EoE-6	644351	1	1.55195			No EoE-6	706738	4	5.65981			No EoE-6	739021	5	6.76571
	EoE-1	656158	12	18.2883			EoE-1	614730	7	11.3871			EoE-1	613738	17	27.6991			EoE-1	608913	12	19.7072
	EoE-2	656158	15	22.8603			EoE-2	614730	11	17.894			EoE-2	613738	14	22.811			EoE-2	626280	15	23.9509
	EoE-3	656158	13	19.8123			EoE-3	614730	9	14.6406			EoE-3	613738	13	21.1817			EoE-3	626280	14	22.3542
	EoE-4	656158	11	16.7643			EoE-4	614730	8	13.0138			EoE-4	613738	14	22.811			EoE-4	626280	11	17.564
	EoE-5	656158	15	22.8603			EoE-5	614730	10	16.2673			EoE-5	613738	18	29.3285			EoE-5	626280	13	20.7575
	EoE-6	656158	14	21.3363			EoE-6	614730	9	14.6406			EoE-6	613738	15	24.4404			EoE-6	626280	13	20.7575
	EoE-7	656158	16	24.3844			EoE-7	614730	11	17.894			EoE-7	613738	12	19.5523			EoE-7	626280	11	17.564

## Sheet: RT-PCR data
			∆Ct = Ct (gene of interest) – Ct (housekeeping gene)								∆∆Ct = ∆Ct (treated sample) – ∆Ct (untreated sample)
				high cq
	NLRP3	18S	delta CT	11.8957		2^F4	Avg	SD			IL-13	18S	delta CT	11.2524		2^P4	Avg	SD			IL-4	18S	delta CT	20.9428		2^AA44	Avg	SD			IL-5	18sRNA	delta CT	20.3918		2^AK4	Avg	SD
WT Sal	24.9863	15.5578	9.42853		-2.46715	5.5295				WT Sal	27.1613	17.0134	10.148		-1.10446	2.15018				WT Sal	36.2132	17.4418	18.7714		-2.17141	4.50463				WT Sal	34.0995	15.5578	18.5417		-1.85007	3.60517
WT Sal	25.0986	15.2457	9.85296		-2.04272	4.12022				WT Sal	28.3656	17.6419	10.7237		-0.528696	1.44262				WT Sal	37.4957	18.8298	18.6659		-2.27685	4.8462				WT Sal	34.2152	16.3557	17.8595		-2.5323	5.78491
WT Sal	25.9568	16.6264	9.33047		-2.56521	5.91839				WT Sal	26.7652	15.5127	11.2524		0	1				WT Sal	34.6917	15.5578	19.1339		-1.80883	3.50359				WT Sal	34.767	16.6264	18.1407		-2.25115	4.76061
WT Sal	26.102	16.3961	9.70585		-2.18983	4.5625				WT Sal	26.2173	15.7094	10.5079		-0.744534	1.67543				WT Sal	34.0917	15.2457	18.8461		-2.09672	4.27736				WT Sal	35.1469	17.5333	17.6136		-2.77825	6.86022
WT Sal	26.2356	16.7218	9.51373		-2.38195	5.21239	5.0686	0.72643		WT Sal	26.2931	16.3575	9.93555		-1.31686	2.49124				WT Sal	36.5812	16.6264	19.9548		-0.987935	1.98334				WT Sal	34.1327	16.3961	17.7366		-2.65518	6.29927
										WT Sal	25.8011	16.6183	9.18275		-2.06967	4.19792				WT Sal	36.1191	17.5333	18.5858		-2.35697	5.12294	4.03968	1.15		WT Sal	34.6137	16.7718	17.8419		-2.54989	5.85588	5.52768	1.1687
WT Asp	25.2756	17.0134	8.26221		-3.63347	12.4103				WT Sal	26.4788	15.4807	10.9981		-0.254355	1.1928
WT Asp	25.0756	17.6419	7.43372		-4.46196	22.0386				WT Sal	26.9366	16.2918	10.6448		-0.607636	1.52376	1.95925	1.02649		WT Asp	33.2995	17.0134	16.2861		-4.65665	25.2226
WT Asp	23.7312	15.5127	8.21846		-3.67722	12.7924														WT Asp	32.8407	16.4186	16.4221		-4.52069	22.9542
WT Asp	27.2969	15.7094	11.5875		-0.308153	1.23812				WT Asp	24.8348	17.4418	7.39294		-3.85948	14.5151				WT Asp	34.2768	17.6127	16.664		-4.27877	19.4106				WT Asp	33.9286	17.0134	16.9152		-3.47661	11.1318
WT Asp	24.4535	16.3575	8.096		-3.79968	13.9257				WT Asp	26.7646	18.8298	7.93482		-3.31759	9.97				WT Asp	35.0215	17.9094	17.1121		-3.8307	14.2283				WT Asp	33.8457	17.6419	16.2039		-4.18793	18.226
WT Asp	24.0535	16.6183	7.43522		-4.46046	22.0157				WT Asp	23.0437	15.5578	7.48593		-3.76648	13.609				WT Asp	34.5885	17.6575	16.931		-4.01176	16.131				WT Asp	31.6956	15.5127	16.1828		-4.20898	18.494
WT Asp	25.0391	16.2918	8.74729		-3.14838	8.86662	11.7677	7.58316		WT Asp	22.5228	15.2457	7.2771		-3.97532	15.7286				WT Asp	34.5885	17.7383	16.8502		-4.09254	17.0599				WT Asp	32.0944	16.2094	15.885		-4.5068	22.7344
	NLRP3	18S		8.32269						WT Asp	24.0663	16.6264	7.43997		-3.81245	14.0495				WT Asp	36.4235	15.4807	20.9428		0	1	19.1678	4.22187		WT Asp	31.4462	16.0575	15.3887		-5.00315	32.07
IL-18KO Sal	25.9064	20.1194	5.78695		-2.53574	5.79873				WT Asp	24.7776	17.5333	7.24427		-4.00815	16.0906														WT Asp	31.3245	16.1183	15.2062		-5.18565	36.3945
IL-18KO Sal	26.0564	20.0172	6.03914		-2.28355	4.86876				WT Asp	24.7921	16.7218	8.07028		-3.18214	9.07653	13.2913	2.73085												WT Asp	35.8726	15.4807	20.3918		0	1	23.1751	9.43941
IL-18KO Sal	25.9212	20.3139	5.60729		-2.7154	6.56774															IL-4	18S		16.7263
IL-18KO Sal	26.2787	20.1232	6.15541		-2.16728	4.49177	5.43175	0.935532			IL-13	18S		9.58613						IL-18KO Sal	36.0689	21.1364	14.9325		-1.79382	3.46731
										IL-18KO Sal	28.913	21.1364	7.77658		-1.80955	3.50533				IL-18KO Sal	35.9869	21.073	14.9139		-1.81239	3.51225					IL-5	18sRNA		18.2159
IL-18 Ko Asp	24.7066	19.03	5.67662		-2.64607	6.25961				IL-18KO Sal	29.013	21.073	7.93999		-1.64614	3.12995				IL-18KO Sal	36.8226	21.5194	15.3032		-1.42314	2.68168				IL-18KO Sal	36.6311	21.1364	15.4947		-2.72117	6.59406
IL-18 Ko Asp	25.1001	19.8931	5.20697		-3.11572	8.66815				IL-18KO Sal	27.6084	20.1194	7.48898		-2.09715	4.27863				IL-18KO Sal	36.8226	21.9359	14.8867		-1.8396	3.57912				IL-18KO Sal	36.8003	21.003	15.7973		-2.41851	5.34618
IL-18 Ko Asp	24.0647	18.7759	5.28877		-3.03392	8.19031				IL-18KO Sal	27.5683	20.0172	7.55107		-2.03505	4.09838				IL-18KO Sal	36.4626	20.1194	16.3432		-0.38314	1.30418				IL-18KO Sal	36.1026	20.1194	15.9832		-2.23266	4.70001
IL-18 Ko Asp	25.6919	19.7414	5.95048		-2.37221	5.17734				IL-18KO Sal	27.8005	20.3139	7.48662		-2.09951	4.28563				IL-18KO Sal	36.5913	20.0172	16.574		-0.152261	1.11131				IL-18KO Sal	36.1315	20.0172	16.1143		-2.10157	4.29177
IL-18 Ko Asp	25.5279	19.332	6.19586		-2.12683	4.36756	6.53259	1.86462		IL-18KO Sal	27.6193	20.1232	7.49604		-2.09009	4.25773	3.92594	0.490735		IL-18KO Sal	35.3731	20.3139	15.0592		-1.66712	3.17579				IL-18KO Sal	36.059	20.3139	15.7451		-2.47078	5.54342
																				IL-18KO Sal	35.0731	20.1232	14.9499		-1.77644	3.42579	2.78218	1.0137		IL-18KO Sal	36.4054	20.1232	16.2822		-1.93366	3.82022	5.29509	0.882095
										IL-18 Ko Asp	25.4895	19.03	6.45946		-3.12667	8.73415
										IL-18 Ko Asp	26.4093	19.8931	6.51624		-3.06989	8.39708				IL-18 Ko Asp	33.9731	19.8931	14.08		-2.64628	6.26053
										IL-18 Ko Asp	26.1143	19.0956	7.01864		-2.56748	5.92775				IL-18 Ko Asp	33.4835	19.0956	14.3879		-2.33846	5.05761
										IL-18 Ko Asp	26.1143	19.1269	6.98736		-2.59877	6.0577				IL-18 Ko Asp	33.5196	19.7269	13.7926		-2.93367	7.64053				IL-18 Ko Asp	34.0215	19.03	14.9915		-3.22431	9.34575	8.73651	0.874948
										IL-18 Ko Asp	27.7001	18.114	9.58613		0	1				IL-18 Ko Asp	31.9276	18.114	13.8136		-2.91273	7.53041				IL-18 Ko Asp	33.9912	19.0431	14.9481		-3.26775	9.63144
										IL-18 Ko Asp	25.0588	18.7759	6.28291		-3.30322	9.87114	7.79756	1.73635		IL-18 Ko Asp	35.5022	18.7759	16.7263		0	1				IL-18 Ko Asp	34.3103	19.0956	15.2146		-3.00123	8.00682
																				IL-18 Ko Asp	33.3061	19.7414	13.5647		-3.16162	8.94831				IL-18 Ko Asp	34.7606	19.7269	15.0337		-3.18213	9.07648
																				IL-18 Ko Asp	33.6027	19.332	14.2706		-2.45568	5.48572	6.82052	1.47696		IL-18 Ko Asp	36.3298	18.114	18.2159		0	1
																														IL-18 Ko Asp	35.0271	19.7414	15.2857		-2.93018	7.62205
	F4/80	18sRNA	delta CT	16.2601		2^F44					IL-1 Beta	18sRNA	delta CT	23.1143		2^P4					IL-18	18sRNA	delta CT	9.66437		2^AA44
WT Sal	31.0563	17.4418	13.6144		-2.64567	6.25786				WT Sal	37.0969	15.5578	21.5391		-1.57518	2.97973				WT Sal	25.186	16.3525	8.83347		-0.830895	1.77879
WT Sal	32.3794	17.8298	14.5496		-1.71051	3.27277				WT Sal	37.39	15.2457	22.1443		-0.969993	1.95883				WT Sal	25.3775	16.3438	9.03369		-0.630679	1.54829
WT Sal	31.3797	15.5578	15.8219		-0.438186	1.3549				WT Sal	36.5159	15.1564	21.3596		-1.75471	3.37458				WT Sal	24.1106	15.5078	8.60273		-1.06163	2.08729
WT Sal	32.2489	15.2457	17.0032		0.743112	0.597449				WT Sal	36.3783	15.3033	21.075		-2.03926	4.11033				WT Sal	24.5884	15.7769	8.81153		-0.852839	1.80605
WT Sal	32.1233	16.6264	15.4969		-0.763171	1.69722				WT Sal	36.469	15.0961	21.3729		-1.74137	3.34353				WT Sal	25.3284	16.2491	9.07929		-0.585081	1.50012
WT Sal	32.7239	17.5333	15.1906		-1.06954	2.09876				WT Sal	36.6649	15.0218	21.6431		-1.47121	2.77255	3.08993	0.718168		WT Sal	25.6644	16.6442	9.02017		-0.644196	1.56287
WT Sal	32.6562	16.3961	16.2601		0	1														WT Sal	25.2125	16.3159	8.89669		-0.767682	1.70253
WT Sal	31.961	16.7218	15.2391		-1.02097	2.02928	1.72148	0.872021		WT Asp	35.3613	15.7419	19.6194		-3.49483	11.2732				WT Sal	25.6995	16.4467	9.25284		-0.411528	1.33009	1.66451	0.231757
										WT Asp	35.2127	15.5127	19.6999		-3.41437	10.6617
WT Asp	30.147	17.0134	13.1337		-3.12641	8.73262				WT Asp	35.3967	15.7094	19.6874		-3.42692	10.7549				WT Asp	24.0338	17.8345	6.19922		-3.46515	11.0437
WT Asp	31.0543	17.9419	13.1125		-3.14763	8.86198				WT Asp	37.3724	16.3575	21.0149		-2.09938	4.28525				WT Asp	25.064	18.3097	6.7543		-2.91006	7.51651
WT Asp	29.2958	16.5127	12.7831		-3.47703	11.135				WT Asp	37.6303	16.6183	21.012		-2.10227	4.29384				WT Asp	23.4778	17.4504	6.02742		-3.63694	12.4403
WT Asp	29.9429	15.7094	14.2335		-2.02658	4.07438				WT Asp	38.595	15.4807	23.1143		0	1				WT Asp	23.8814	17.5386	6.34284		-3.32153	9.99722
WT Asp	30.2112	16.3575	13.8537		-2.40641	5.30155				WT Asp	35.6477	16.2918	19.3558		-3.75844	13.5333	9.13371	4.89527		WT Asp	23.433	16.8922	6.54077		-3.1236	8.71559
WT Asp	30.0702	16.9183	13.1519		-3.10817	8.62289														WT Asp	23.6315	16.8987	6.73281		-2.93156	7.62936
WT Asp	28.5432	15.4807	13.0625		-3.19763	9.17449														WT Asp	24.1945	14.5301	9.66437		0	1
WT Asp	30.0755	16.5918	13.4836		-2.77645	6.85165	7.84432	2.28949												WT Asp	24.1288	17.3256	6.8032		-2.86117	7.26604	9.22981	1.9918
	F4/80	18sRNA		13.9692							IL-1 Beta	18sRNA		17.388							IL-18	18sRNA		23.168
IL-18KO Sal	35.1056	21.1364	13.9692		0	1				IL-18KO Sal	38.103	21.1364	16.9666		-0.421412	1.33924				IL-18KO Sal	36.3921	12.476	23.9161		0.748109	0.595384
IL-18KO Sal	35.0665	22.273	12.7936		-1.17564	2.25893				IL-18KO Sal	38.1811	22.273	15.9081		-1.47988	2.78926				IL-18KO Sal	36.4305	12.2497	24.1808		1.01279	0.495588
IL-18KO Sal	33.5129	21.5194	11.9934		-1.97575	3.93332				IL-18KO Sal	38.9074	21.5194	17.388		0	1				IL-18KO Sal	36.2547	12.1311	24.1236		0.955617	0.515621
IL-18KO Sal	33.0705	21.9359	11.1346		-2.83457	7.13331				IL-18KO Sal	37.8676	21.9359	15.9317		-1.45633	2.74409				IL-18KO Sal	35.8812	12.2458	23.6355		0.467467	0.723233
IL-18KO Sal	33.1427	20.1194	13.0233		-0.94586	1.92634				IL-18KO Sal	36.048	20.1194	15.9286		-1.45936	2.74987				IL-18KO Sal	36.3878	12.1366	24.2513		1.08326	0.471962
IL-18KO Sal	33.6324	20.0172	13.6152		-0.354019	1.27812				IL-18KO Sal	35.1695	20.0172	15.1523		-2.23573	4.71				IL-18KO Sal	36.835	12.2747	24.5603		1.39228	0.380962	0.530458	0.117119
IL-18KO Sal	32.9452	20.3139	12.6313		-1.33793	2.52788				IL-18KO Sal	35.6384	20.3139	15.3245		-2.06352	4.18006
IL-18KO Sal	33.2535	20.1232	13.1303		-0.838932	1.78872	2.73083	1.99043		IL-18KO Sal	35.2524	20.1232	15.1291		-2.25885	4.7861	3.03733	1.47309
IL-18 Ko Asp	30.9446	18.83	12.1146		-1.85456	3.61642				IL-18 Ko Asp	33.3994	18.33	15.0694		-2.31857	4.98838				IL-18 Ko Asp	36.0579	12.0495	24.0083		0.840326	0.558517
IL-18 Ko Asp	30.9342	18.6931	12.2411		-1.7281	3.31291				IL-18 Ko Asp	33.0044	17.2631	15.7413		-1.64663	3.13102				IL-18 Ko Asp	36.4319	13.2639	23.168		0	1
IL-18 Ko Asp	32.2099	19.0956	13.1142		-0.854971	1.80872				IL-18 Ko Asp	34.762	19.0956	15.6664		-1.72161	3.29804				IL-18 Ko Asp	36.3366	13.1085	23.228		0.0600194	0.959251
IL-18 Ko Asp	32.5137	19.7269	12.7868		-1.18242	2.26957				IL-18 Ko Asp	34.0762	18.3269	15.7493		-1.63871	3.11387				IL-18 Ko Asp	37.9515	13.2249	24.7266		1.55861	0.339477
IL-18 Ko Asp	31.2045	18.114	13.0905		-0.878682	1.83869				IL-18 Ko Asp	34.263	18.7759	15.4871		-1.9009	3.73446				IL-18 Ko Asp	37.4484	12.9383	24.5101		1.34212	0.39444
IL-18 Ko Asp	31.2755	18.7759	12.4997		-1.46953	2.76932	2.48634	0.758577		IL-18 Ko Asp	35.1488	19.7414	15.4074		-1.98058	3.94653				IL-18 Ko Asp	37.276	12.0522	25.2238		2.05578	0.240519
										IL-18 Ko Asp	34.463	19.332	15.1309		-2.25704	4.78008	3.85605	0.640469		IL-18 Ko Asp	37.1016	13.7174	23.3843		0.21628	0.860782
																				IL-18 Ko Asp	37.3826	13.9541	23.4284		0.260447	0.834829	0.598259	0.313504
Human data
	NLRP3	GAPDH	delta CT	21.0695		2^AA44				IL-18	GAPDH	delta CT	19.3186		2^AA44				CD-163	GAPDH	delta CT	16.6272		2^AA44
Normal control-1	33.6091	17.9325	15.6766		-5.3929	42.0169			Normal control-1	33.0842	17.9325	15.1517		-4.16692	17.9625			Normal control-1	29.6091	17.9325	11.6766		-4.95068	30.9245
Normal control-2	33.9575	18.3538	15.6037		-5.4658	44.1947			Normal control-2	33.206	18.3538	14.8522		-4.46643	22.107			Normal control-2	29.9575	18.3538	11.6037		-5.02358	32.5273
Normal control-3	34.8073	19.2978	15.5095		-5.56	47.1766			Normal control-3	35.4464	19.2978	16.1485		-3.17004	9.00074			Normal control-3	30.8073	19.2978	11.5095		-5.11778	34.722
Normal control-4	34.3641	17.7369	16.6272		-4.44222	21.7391			Normal control-4	33.0759	17.7369	15.3389		-3.97964	15.7758			Normal control-4	34.3641	17.7369	16.6272		0	1
Normal control-5	34.4365	18.5891	15.8474		-5.2221	37.3257			Normal control-5	34.7935	18.5891	16.2043		-3.11426	8.65936			Normal control-5	31.4365	18.5891	12.8474		-3.77988	13.7359
Normal control-6	32.6228	16.8042	15.8185		-5.25091	38.0786			Normal control-6	31.3862	16.8042	14.582		-4.73663	26.6605			Normal control-6	29.6228	16.8042	12.8185		-3.80869	14.013
Normal control-7	32.3191	16.3159	16.0032		-5.06623	33.5032			Normal control-7	35.6344	16.3159	19.3186		0	1			Normal control-7	28.5191	16.3159	12.2032		-4.42401	21.4664
Normal control-8	32.6848	16.4467	16.2381		-4.8314	28.4705	36.5632	8.4356	Normal control-8	31.996	16.4467	15.5493		-3.76928	13.6354	16.2573	8.1638	Normal control-8	28.6848	16.4467	12.2381		-4.38917	20.9543	24.0491	11.472
				22.0248									17.6971
EoE-1	33.1338	17.4545	15.6792		-6.34561	81.3241			EoE-1	30.133	17.4545	12.6785		-5.01865	32.4163			EoE-1	33.1338	17.4545	15.6792		-6.34561	81.3241
EoE-2	33.064	17.1197	15.9443		-6.08053	67.6739			EoE-2	30.1815	17.1197	13.0618		-4.63531	24.8523			EoE-2	33.064	17.1197	15.9443		-6.08053	67.6739
EoE-3	33.4778	18.1304	15.3474		-6.67741	102.353			EoE-3	30.8543	18.1304	12.7239		-4.97323	31.4117			EoE-3	33.8778	18.1304	15.7474		-6.27741	77.569
EoE-4	33.3814	17.5926	15.7888		-6.23599	75.3738			EoE-4	30.2531	17.5926	12.6606		-5.03656	32.8212			EoE-4	33.3814	17.5926	15.7888		-6.23599	75.3738
EoE-5	33.433	17.9022	15.5308		-6.49406	90.1379			EoE-5	30.3833	17.9022	12.481		-5.2161	37.1709			EoE-5	33.433	17.9022	15.5308		-6.49406	90.1379
EoE-6	33.6315	18.4987	15.1328		-6.89203	118.77			EoE-6	31.0391	18.4987	12.5404		-5.15675	35.6728			EoE-6	34.8315	18.4987	16.3328		-5.69203	51.6976
EoE-7	34.1945	18.6301	15.5644		-6.46046	88.063			EoE-7	31.3943	18.6301	12.7641		-4.93301	30.548			EoE-7	34.1945	18.6301	15.5644		-6.46046	88.063
EoE-8	34.1288	18.8356	15.2932		-6.73163	106.273			EoE-8	31.5725	18.8356	12.7369		-4.96026	31.1305			EoE-8	34.1288	18.8356	15.2932		-6.73163	106.273
EoE-9	33.9307	18.4545	15.4761		-6.5487	93.6173			EoE-9	30.7372	18.4545	12.2826		-5.41448	42.6501			EoE-9	33.9307	18.4545	15.4761		-6.5487	93.6173
EoE-10	32.5694	16.9797	15.5897		-6.43515	86.531			EoE-10	29.653	16.9797	12.6733		-5.0238	32.5322			EoE-10	32.5694	16.9797	15.5897		-6.43515	86.531
EoE-11	33.6059	17.8504	15.7555		-6.26929	77.1339			EoE-11	30.2342	17.8504	12.3838		-5.31329	39.7612			EoE-11	33.6059	17.8504	15.7555		-6.26929	77.1339
EoE-12	32.1586	16.7926	15.366		-6.6588	101.041			EoE-12	29.2863	16.7926	12.4938		-5.20337	36.8443			EoE-12	32.1586	16.7926	15.366		-6.6588	101.041
EoE-13	30.8224	15.0922	15.7302		-6.29465	78.5016			EoE-13	27.4387	15.0922	12.3465		-5.35063	40.8037			EoE-13	30.8224	15.0922	15.7302		-6.29465	78.5016
EoE-14	37.5236	15.4987	22.0248		0	1			EoE-14	27.7574	15.4987	12.2587		-5.43841	43.3635			EoE-14	37.5236	15.4987	22.0248		0	1
EoE-15	33.7812	18.6601	15.1211		-6.90378	119.741			EoE-15	31.0276	18.6601	12.3675		-5.32966	40.2149			EoE-15	34.9812	18.6601	16.3211		-5.70378	52.1204
EoE-16	33.7886	18.7456	15.0429		-6.98189	126.403			EoE-16	36.4428	18.7456	17.6971		0	1			EoE-16	34.3886	18.7456	15.6429		-6.38189	83.3948
EoE-17	32.5338	17.1045	15.4293		-6.59557	96.7086			EoE-17	30.6822	17.1045	13.5777		-4.11943	17.3809			EoE-17	32.5338	17.1045	15.4293		-6.59557	96.7086
EoE-18	32.1813	16.8957	15.2857		-6.73917	106.83			EoE-18	29.449	16.8957	12.5534		-5.14376	35.3529			EoE-18	32.7813	16.8957	15.8857		-6.13917	70.4815
EoE-19	30.3121	15.1004	15.2117		-6.81312	112.449			EoE-19	28.3665	15.1004	13.2661		-4.431	21.5707			EoE-19	30.8121	15.1004	15.7117		-6.31312	79.5132
EoE-20	32.0603	16.1586	15.9018		-6.12308	69.6998	94.6645	17.515	EoE-20	29.2541	16.1586	13.0955		-4.6016	24.2784	33.1988	14.6394	EoE-20	32.0603	16.1586	15.9018		-6.12308	69.6998	80.3608	29.3609

## Sheet: IL-18 ELISIA
Software Version	2.04.11
Experiment File Path:	C:\Users\Public\Documents\Experiments\IL-18 for PE Asp and Cer and MCC950.xpt
Protocol File Path:
Plate Number	Plate 1
Date	2022-09-28
Time	17:38:15
Reader Type:	Epoch
Reader Serial Number:	1310221B
Reading Type	Reader
Procedure Details
Plate Type	96 WELL PLATE
Read	Absorbance Endpoint
	Full Plate												Concentration	OD
	Wavelengths: 450											blank	0	0
	Read Speed: Normal, Delay: 100 msec, Measurements/Data Point: 8												31.33	0.028
													62.5	0.058
Results			STD values	Blank substraction									125	0.105
		blank	0.092										250	0.256
	pg/ml	31.33	0.12	0.028									500	0.397
		62.5	0.15	0.058									1000	0.997
		125	0.197	0.105									2000	2.242
		250	0.348	0.256
		500	0.489	0.397
		1000	1.089	0.997
		2000	2.334	2.242
							Avg	SD
	Sal-1	0.113	0.021	0.0615	55.9091	111.818
	Sal-2	0.106	0.014	0.0545	49.5455	99.0909
	Sal-3	0.121	0.029	0.0695	63.1818	126.364
	Sal-4	0.113	0.021	0.0615	55.9091	111.818
	Sal-5	0.108	0.016	0.0565	51.3636	102.727
	Sal-6	0.098	0.006	0.0465	42.2727	84.5455	106.061	14.1499
	Asp-1	0.223	0.131	0.1715	155.909	311.818
	Asp-2	0.231	0.139	0.1795	163.182	326.364
	Asp-3	0.241	0.149	0.1895	172.273	344.545
	Asp-4	0.247	0.155	0.1955	177.727	355.455
	Asp-5	0.251	0.159	0.1995	181.364	362.727
	Asp-6	0.261	0.169	0.2095	190.455	380.909
	Asp-7	0.141	0.049	0.0895	81.3636	162.727	322.121	80.1789
	Asp and MCC950-1	0.162	0.07	0.1105	100.455	200.909
	Asp and MCC950-2	0.165	0.073	0.1135	103.182	206.364
	Asp and MCC950-3	0.141	0.049	0.0895	81.3636	162.727
	Asp and MCC950-4	0.167	0.075	0.1155	105	210
	Asp and MCC950-5	0.151	0.059	0.0995	90.4545	180.909
	Asp and MCC950-6	0.175	0.083	0.1235	112.273	224.545
	Asp and MCC950-7	0.152	0.06	0.1005	91.3636	182.727	194.545	22.8759
	MCC950-1	0.119	0.027	0.0675	61.3636	122.727
	MCC950-2	0.163	0.071	0.1115	101.364	202.727
	MCC950-3	0.151	0.059	0.0995	90.4545	180.909
	MCC950-4	0.139	0.047	0.0875	79.5455	159.091
	MCC950-5	0.135	0.043	0.0835	75.9091	151.818
	MCC950-6	0.113	0.021	0.0615	55.9091	111.818	154.848	34.299
